# Supplementary material for: Inflammatory Bowel Disease Guidelines for Corneal Refractive Surgery Evaluation
Source: J Clin Med. 2022 Aug 19;11(16):4861. doi: 10.3390/jcm11164861 (PMC9409909; doi:10.3390/jcm11164861)
Supplement: Supplementary file 1 [file jcm-11-04861-s001.zip]

Archive with 1 entries (1 files):
- jcm-1851080-supplementary.pdf
